# Supplementary material for: HPV, HBV, and HIV-1 Viral Integration Site Mapping: A Streamlined Workflow from NGS to Genomic Insights of Carcinogenesis
Source: Viruses. 2024 Jun 18;16(6):975. doi: 10.3390/v16060975 (PMC11209625; doi:10.3390/v16060975)
Supplement: Supplementary file 1 [file viruses-16-00975-s001.zip]

Archive with 7 entries (7 files):
- DATABASE S1 HBV REF (v1.0).clc
- DATABASE S2 HIV-1 REF (v1.0).clc
- FIG S1 VHC TRACKLISTS.pdf
- TABLE S1 TAXON PROFILING.pdf
- TABLE S2 BLAST HPV SUBLINEAGES.pdf
- TABLE S3 BEST MATCH VIRUS REF GENOME.pdf
- TABLE S4 VIS REPORT.pdf
